# Supplementary material for: Flocculation of Cellulose Microfiber and Nanofiber Induced by Chitosan–Xylan Complexes
Source: Nanomaterials (Basel). 2023 Aug 25;13(17):2420. doi: 10.3390/nano13172420 (PMC10489922; doi:10.3390/nano13172420)
Supplement: Supplementary file 1 [file nanomaterials-13-02420-s001.zip]

Archive with 1 entries (1 files):
- nanomaterials-2563879-supplementary.pdf
